# Supplementary material for: LbCas12a-D156R Efficiently Edits LOB1 Effector Binding Elements to Generate Canker-Resistant Citrus Plants
Source: Cells. 2022 Jan 18;11(3):315. doi: 10.3390/cells11030315 (PMC8834406; doi:10.3390/cells11030315)
Supplement: Supplementary file 1 [file cells-11-00315-s001.zip]

Archive with 1 entries (1 files):
- cells-1541542-supplementary.pdf
